# Supplementary material for: Data-driven identification of endophenotypes of Alzheimer’s disease progression: implications for clinical trials and therapeutic interventions
Source: Alzheimers Res Ther. 2018 Jan 15;10:4. doi: 10.1186/s13195-017-0332-0 (PMC6389228; doi:10.1186/s13195-017-0332-0)
Supplement: Supplementary file 1 — Full list of drug groups and search terms used to evaluate medication use at baseline (XLSX 42 kb) [file 13195_2017_332_MOESM1_ESM.xlsx]

## Sheet: Sheet1
AD Rx	Antidepressants	Asthma Rx	Diabetes Rx	Estrogens	Non-statin lipd-lowering	NSAIDs	Omega-3	Statins	Vitamin E
Acetylcholinesterase	Adapin	Accolate	acarbose	Alora	alirocumab	Actiprofen	DHA	atorvastatin	Alpha E
AChE	Agomelatine	Advair	Actoplus	Cenestin	antara	Addaprin	docosahexaenoic acid	Crestor	Aqua-E
aricept	Amitriptyline	Aerospan	Actoplus Met	Climara	cholestyermine	Advil	eicosapentaenoic acid	fluvastatin	Aquasol E
cholinesterase inhibitors	Amoxapine	Alvesco	Actos	combipatch	colesevelam	Aflaxen	EPA	Lescol	Aquavite-E
cognex	Anafranil	Asmanex	albiglutide	Delestrogen	colestid	Aleve	fish oil	Lipitor	E Pherol
donepezil	Aplenzin	Beclomethasone	alogliptin	depo-estradi	colestipol	Amigesic	omega 3	Livalo	E-400
ergoloid mesylates	Apo-Trazodone	Breo Ellipta	Amaryl	Divigel	evolocumab	Anaprox	omega-3	lovastatin	E-600
Exelon	Asendin	Budesonide	Apidra	Elestrin	ezetimibe	Ansaid		Mevacor	E-gems
galantamine	Atomoxetine	Ciclesonide	Avandamet	Enjuvia	fenofibrate	Arthrotec		pitavastatin	Nutr-E-Sol
Hydergine	azapirone	Dulera	Avandaryl	Esclim	fenofibric	aspirin		Pravachol	Vita-Plus E
memantine	Bolvidon	Flovent	Avandia	Estrace	fenofibric acid	Caldolor		pravastatin	vitamin e
namenda	Brintellix	Flunisolide	Bydureon	estraderm	Fibricor	Cambia		rosuvastatin
Namzaric	Bupropion	Fluticasone	Byetta	estradiol	gemfibrizil	Cataflam		simvastatin
Razadyne	Buspar	formoterol	canagliflozin	Estrasorb	gemfibrozil	celebrex		Zocor
Reminyl	Buspirone	Mometasone	chlorpropamide	estratab	Juxtapid	celecoxib
rivastigmine	Buspirone	Montelukast	dapagliflozin	estratest	Kynamro	Clinoril
	Celexa	Omalizumab	DiaBeta	Estring	lomitapide	Daypro
	Cipralex	Perforomist	Diabinese	estrogel	lopid	diclofenac
	Citalopram	Pulmicort	Duetact	estropipate	lorelco	diflunisal
	Clomipramine	QVAR	dulaglutide	Evamist	lovaza	Disalsate
	Combinations	Salmeterol	empagliflozin	femhrt	mipomersen	Dolobid
	Cymbalta	Serevent Diskus	exenatide	Femring	niacin	Duexis
	Deprilept	Singulair	Farxiga	Femtrace	Niacor	Dyloject
	Desipramine	Spiriva Respimat	FlexPen	Gynodiol	niaspan	etodolac
	Desvenlafaxine	Symbicort	gliclazide	Menest	Nicotinex	etoricoxib
	Desyrel	Tiotropium Bromide	glimepiride	Menostar	Praluent	Feldene
	Dosulepin	Vilanterol	glipizide	Minivelle	prevalite	fenoprofen
	Doxepin	Xolair	Glucotrol	Oesclim	questran	Fenortho
	Duloxetine	Zafirlukast	Glucovance	Ogen	Repatha	Flanax
	Edronax	Zileuton	glyburide	ortho-est	tabscholestyramine	flurbiprofen
	Effexor	Zyflo	Glynase	Premarin	tricor	Genpril
	Elavil		Glyset	prempro	Trilipix	Haltran
	Emsam		Glyxambi	Vagifem	welchol	ibuprofen
	Endep		Humalog	vivelle	Welchol	Indocin
	Escitalopram		Humulin	Yuvafem	Zetia	indomethacin
	Etrafon		Insulin			ketoprofen
	Fetzima		Invokamet			ketorolac
	Fluoxetine		Invokana			Lodine
	Fluvoxamine		Janumet			mefenamic
	Gamanil		Januvia			meloxicam
	Imipramine		Jardiance			Midol
	Isocarboxazid		Jentadueto			misoprostol
	Levate		Kazano			Mobic
	Levomilnacipran		Kombiglyze			Mortin
	Lexapro		Lantus			nabumetone
	Lofepramine		Levemir			Nalfon
	Lomont		linagliptin			Naprelan
	Ludiomil		liraglutide			Naprosyn
	Luvox		Metaglip			naproxen
	Manerix		metformin			Nuprin
	Maprotiline		Micronase			Orudis
	Marplan		miglitol			Oruvail
	Mianserin		nateglinide			oxaprozin
	Milnacipran		Nesina			piroxicam
	Mirtazapine		Novolin			Ponstel
	Moclobemide		NovoLog			Proprinal
	Nardil		Onglyza			Relafen
	Nefadar		Orinase			Relafen
	Nefazodone		Oseni			salsalate
	Norpramin		pioglitazone			Sprix
	Nortriptyline		Pramlintide			sulindac
	Norval		PrandiMet			Tivorbex
	Oleptro		Prandin			Tolectin
	Pamelor		Precose			tolmetin
	Parnate		repaglinide			Toradol
	Paroxetine		rosiglitazone			Vimovo
	Paxil		Ryzodeg			Voltaren
	Pertofrane		saxagliptin			Zipsor
	Pexeva		sitagliptin			Zorvolex
	Phenelzine		Starlix
	Pristiq		Synjardy
	Prothiaden		Tanzeum
	Protriptyline		tolazamide
	Prozac		Tolinase
	Psymion		Toujeo
	Reboxetine		Tradjenta
	Remeron		Tresiba
	Sarafem		Trulicity
	Savella		vandaryl
	Sediel		Victoza
	Selegiline		Xigduo
	Sertraline
	Serzone
	Sinequan
	SSRI
	Stablon
	Strattera
	Surmontil
	Symbyax
	Tandospirone
	Thaden
	Tianeptine
	Tofranil
	Tolvan
	Tranylcypromine
	Trazodone
	Triavil
	Trimipramine
	Valdoxan
	Venlafaxine
	Vestra
	Viibryd
	Vilazodone
	Viloxazine
	Vivactil
	Vivalan
	Vortioxetine
	Wellbutrin
	Zoloft
	Zyban
